# Supplementary material for: Carbon Source and Substrate Surface Affect Biofilm Formation by the Plant-Associated Bacterium Pseudomonas donghuensis P482
Source: Int J Mol Sci. 2024 Jul 30;25(15):8351. doi: 10.3390/ijms25158351 (PMC11312691; doi:10.3390/ijms25158351)
Supplement: Supplementary file 1 [file ijms-25-08351-s001.zip]

Archive with 1 entries (1 files):
- ijms-3117132-supplementary.pdf
